# Supplementary material for: Differences in the genetic control of early egg development and reproduction between C. elegans and its parthenogenetic relative D. coronatus
Source: EvoDevo. 2017 Oct 18;8:16. doi: 10.1186/s13227-017-0081-y (PMC5648466; doi:10.1186/s13227-017-0081-y)
Supplement: Supplementary file 4 — Additional file 4. 1-8 cell expression-based proteome in comparison to the full D. coronatus proteome. Machine (including MS Excel) readable text file in tsv format with Blast2GO-derived statistical test results for enrichment of gene functions. [file 13227_2017_81_MOESM4_ESM.tsv]

#GO-ID	Term	Category	FDR	P-Value	#Test	#Ref	#notAnnotTest	#notAnnotRef	Over/Under	TestSeqs	RefSeqs
GO:0009792	embryo development ending in birth or egg hatching	P	1.375168E-11	9.062063E-15	272	4243	476	13794	over	DCO|g23273.t1, DCO|g9172.t1, DCO|g17491.t1, DCO|g7248.t1, DCO|g1918.t1, DCO|g13252.t1, DCO|g8735.t1, DCO|g8927.t1, DCO|g22118.t1, DCO|g14931.t1, DCO|g26804.t1, DCO|g19228.t1, DCO|g4857.t1, DCO|g26338.t1, DCO|g18883.t1, DCO|g15131.t1, DCO|g16191.t1, DCO|g26414.t1, DCO|g15793.t1, DCO|g14343.t1, DCO|g2940.t1, DCO|g24805.t1, DCO|g4805.t1, DCO|g17037.t1, DCO|g22107.t1, DCO|g2928.t1, DCO|g24188.t1, DCO…	DCO|g3680.t1, DCO|g18356.t1, DCO|g25715.t1, DCO|g21231.t1, DCO|g8929.t1, DCO|g1950.t1, DCO|g21899.t1, DCO|g6317.t1, DCO|g2766.t1, DCO|g1659.t1, DCO|g16202.t1, DCO|g4240.t1, DCO|g857.t1, DCO|g3184.t1, DCO|g2077.t1, DCO|g24673.t1, DCO|g10972.t1, DCO|g5056.t1, DCO|g25703.t1, DCO|g26545.t1, DCO|g8917.t1, DCO|g25489.t1, DCO|g21887.t1, DCO|g168.t1, DCO|g25973.t1, DCO|g10283.t1, DCO|g1030.t1, DCO|g7198.…
GO:0034080	CENP-A containing nucleosome assembly at centromere	P	1.545447E-10	2.171488E-13	12	6	736	18031	over	DCO|g16191.t1, DCO|g13591.t1, DCO|g25082.t1, DCO|g13836.t1, DCO|g21583.t1, DCO|g13622.t1, DCO|g30311.t1, DCO|g15198.t1, DCO|g19303.t1, DCO|g9210.t1, DCO|g24779.t1, DCO|g28430.t1	DCO|g10888.t1, DCO|g9238.t1, DCO|g542.t1, DCO|g1605.t1, DCO|g21451.t1, DCO|g2974.t1
GO:0090230	regulation of centromere complex assembly	P	1.172219E-9	2.317402E-12	9	1	739	18036	over	DCO|g15793.t1, DCO|g17037.t1, DCO|g3589.t1, DCO|g12683.t1, DCO|g21450.t1, DCO|g4506.t1, DCO|g9620.t1, DCO|g5099.t1, DCO|g26396.t1	DCO|g21407.t1
GO:0005200	structural constituent of cytoskeleton	F	1.745092E-8	4.442873E-11	18	47	730	17990	over	DCO|g9219.t1, DCO|g11534.t1, DCO|g9477.t1, DCO|g18495.t1, DCO|g24639.t1, DCO|g5148.t1, DCO|g24634.t1, DCO|g21148.t1, DCO|g18497.t1, DCO|g957.t1, DCO|g18499.t1, DCO|g14536.t1, DCO|g3322.t1, DCO|g5147.t1, DCO|g9532.t1, DCO|g11426.t1, DCO|g5149.t1, DCO|g4827.t1	DCO|g9473.t1, DCO|g18432.t1, DCO|g26068.t1, DCO|g11720.t1, DCO|g8178.t1, DCO|g22359.t1, DCO|g8347.t1, DCO|g11717.t1, DCO|g4263.t1, DCO|g7886.t1, DCO|g7366.t1, DCO|g8134.t1, DCO|g424.t1, DCO|g2591.t1, DCO|g18498.t1, DCO|g23510.t1, DCO|g19173.t1, DCO|g23214.t1, DCO|g24495.t1, DCO|g5047.t1, DCO|g1076.t1, DCO|g11735.t1, DCO|g9571.t1, DCO|g26867.t1, DCO|g8896.t1, DCO|g24494.t1, DCO|g24482.t1, DCO|g284…
GO:0001740	Barr body	C	1.745092E-8	4.74366E-11	9	3	739	18034	over	DCO|g15793.t1, DCO|g17037.t1, DCO|g3589.t1, DCO|g12683.t1, DCO|g21450.t1, DCO|g4506.t1, DCO|g9620.t1, DCO|g5099.t1, DCO|g26396.t1	DCO|g25590.t1, DCO|g21407.t1, DCO|g8543.t1
GO:0045653	negative regulation of megakaryocyte differentiation	P	2.111663E-8	6.08799E-11	10	6	738	18031	over	DCO|g16191.t1, DCO|g13591.t1, DCO|g25082.t1, DCO|g13836.t1, DCO|g13622.t1, DCO|g30311.t1, DCO|g19303.t1, DCO|g9210.t1, DCO|g24779.t1, DCO|g28430.t1	DCO|g10888.t1, DCO|g9238.t1, DCO|g542.t1, DCO|g1605.t1, DCO|g21451.t1, DCO|g2974.t1
GO:0000723	telomere maintenance	P	6.964136E-8	2.463173E-10	12	16	736	18021	over	DCO|g16191.t1, DCO|g13591.t1, DCO|g25082.t1, DCO|g13836.t1, DCO|g13622.t1, DCO|g30311.t1, DCO|g7288.t1, DCO|g19303.t1, DCO|g9210.t1, DCO|g24284.t1, DCO|g24779.t1, DCO|g28430.t1	DCO|g3360.t1, DCO|g10888.t1, DCO|g19717.t1, DCO|g9238.t1, DCO|g20717.t1, DCO|g8407.t1, DCO|g24668.t1, DCO|g542.t1, DCO|g11191.t1, DCO|g11746.t1, DCO|g24794.t1, DCO|g24467.t1, DCO|g1605.t1, DCO|g8601.t1, DCO|g21451.t1, DCO|g2974.t1
GO:0048015	phosphatidylinositol-mediated signaling	P	1.371316E-7	5.647926E-10	13	23	735	18014	over	DCO|g16191.t1, DCO|g13591.t1, DCO|g25082.t1, DCO|g13836.t1, DCO|g13622.t1, DCO|g30311.t1, DCO|g25550.t1, DCO|g19303.t1, DCO|g23715.t1, DCO|g9210.t1, DCO|g3899.t1, DCO|g24779.t1, DCO|g28430.t1	DCO|g15303.t1, DCO|g11482.t1, DCO|g10888.t1, DCO|g6712.t1, DCO|g19712.t1, DCO|g9238.t1, DCO|g16957.t1, DCO|g1553.t1, DCO|g10612.t1, DCO|g13777.t1, DCO|g21615.t1, DCO|g542.t1, DCO|g15670.t1, DCO|g21614.t1, DCO|g2400.t1, DCO|g23875.t1, DCO|g1605.t1, DCO|g1317.t1, DCO|g2054.t1, DCO|g19120.t1, DCO|g21451.t1, DCO|g2974.t1, DCO|g10872.t1
GO:0007108	cytokinesis, initiation of separation	P	1.981548E-7	9.038622E-10	8	3	740	18034	over	DCO|g9219.t1, DCO|g18495.t1, DCO|g5148.t1, DCO|g18497.t1, DCO|g18499.t1, DCO|g5147.t1, DCO|g11426.t1, DCO|g5149.t1	DCO|g8134.t1, DCO|g21726.t1, DCO|g13600.t1
GO:0001649	osteoblast differentiation	P	8.12913E-7	4.285538E-9	11	17	737	18020	over	DCO|g15793.t1, DCO|g17037.t1, DCO|g3589.t1, DCO|g12683.t1, DCO|g21450.t1, DCO|g24068.t1, DCO|g5107.t1, DCO|g4506.t1, DCO|g9620.t1, DCO|g5099.t1, DCO|g26396.t1	DCO|g8905.t1, DCO|g25441.t1, DCO|g26306.t1, DCO|g8354.t1, DCO|g55.t1, DCO|g7097.t1, DCO|g1815.t1, DCO|g18362.t1, DCO|g4212.t1, DCO|g25368.t1, DCO|g19523.t1, DCO|g13741.t1, DCO|g21407.t1, DCO|g7156.t1, DCO|g21048.t1, DCO|g7417.t1, DCO|g20313.t1
GO:0071688	striated muscle myosin thick filament assembly	P	9.515502E-7	5.329935E-9	35	255	713	17782	over	DCO|g3733.t1, DCO|g16191.t1, DCO|g24188.t1, DCO|g9219.t1, DCO|g13591.t1, DCO|g25082.t1, DCO|g14088.t1, DCO|g24871.t1, DCO|g13836.t1, DCO|g18495.t1, DCO|g4895.t1, DCO|g13622.t1, DCO|g30311.t1, DCO|g432.t1, DCO|g5148.t1, DCO|g18497.t1, DCO|g19303.t1, DCO|g10233.t1, DCO|g11899.t1, DCO|g18499.t1, DCO|g14926.t1, DCO|g17813.t1, DCO|g15899.t1, DCO|g18984.t1, DCO|g9210.t1, DCO|g5147.t1, DCO|g22436.t1, DC…	DCO|g3184.t1, DCO|g8409.t1, DCO|g13855.t1, DCO|g2923.t1, DCO|g3522.t1, DCO|g19370.t1, DCO|g3908.t1, DCO|g9847.t1, DCO|g7479.t1, DCO|g13762.t1, DCO|g6651.t1, DCO|g1073.t1, DCO|g11370.t1, DCO|g25927.t1, DCO|g10721.t1, DCO|g1254.t1, DCO|g20182.t1, DCO|g24885.t1, DCO|g175.t1, DCO|g4149.t1, DCO|g16526.t1, DCO|g299.t1, DCO|g783.t1, DCO|g19009.t1, DCO|g16083.t1, DCO|g1523.t1, DCO|g6670.t1, DCO|g23430.t1…
GO:0005884	actin filament	C	2.516158E-6	1.720273E-8	13	33	735	18004	over	DCO|g9219.t1, DCO|g18495.t1, DCO|g5148.t1, DCO|g18497.t1, DCO|g1598.t1, DCO|g19677.t1, DCO|g18499.t1, DCO|g3322.t1, DCO|g5147.t1, DCO|g322.t1, DCO|g9532.t1, DCO|g11426.t1, DCO|g5149.t1	DCO|g22281.t1, DCO|g15634.t1, DCO|g25939.t1, DCO|g26032.t1, DCO|g11482.t1, DCO|g299.t1, DCO|g15241.t1, DCO|g26244.t1, DCO|g9715.t1, DCO|g300.t1, DCO|g8134.t1, DCO|g26031.t1, DCO|g9252.t1, DCO|g543.t1, DCO|g7334.t1, DCO|g9249.t1, DCO|g323.t1, DCO|g13638.t1, DCO|g9976.t1, DCO|g9251.t1, DCO|g9248.t1, DCO|g21726.t1, DCO|g15109.t1, DCO|g4339.t1, DCO|g29275.t1, DCO|g26939.t1, DCO|g13636.t1, DCO|g26946.…
GO:0002119	nematode larval development	P	2.527618E-6	1.748928E-8	204	3384	544	14653	over	DCO|g23273.t1, DCO|g9172.t1, DCO|g17491.t1, DCO|g3733.t1, DCO|g16342.t1, DCO|g4857.t1, DCO|g18883.t1, DCO|g15131.t1, DCO|g16191.t1, DCO|g26414.t1, DCO|g15793.t1, DCO|g4083.t1, DCO|g2940.t1, DCO|g24805.t1, DCO|g4805.t1, DCO|g17037.t1, DCO|g17550.t1, DCO|g22107.t1, DCO|g2928.t1, DCO|g24188.t1, DCO|g24456.t1, DCO|g9219.t1, DCO|g28513.t1, DCO|g9528.t1, DCO|g13591.t1, DCO|g23292.t1, DCO|g25815.t1, DCO…	DCO|g17514.t1, DCO|g25715.t1, DCO|g21231.t1, DCO|g8929.t1, DCO|g1950.t1, DCO|g6317.t1, DCO|g16202.t1, DCO|g4240.t1, DCO|g3184.t1, DCO|g25703.t1, DCO|g8917.t1, DCO|g25489.t1, DCO|g21887.t1, DCO|g1030.t1, DCO|g7198.t1, DCO|g2754.t1, DCO|g7605.t1, DCO|g24177.t1, DCO|g3172.t1, DCO|g24661.t1, DCO|g10960.t1, DCO|g21605.t1, DCO|g6768.t1, DCO|g13674.t1, DCO|g3365.t1, DCO|g25961.t1, DCO|g7400.t1, DCO|g231…
GO:0000786	nucleosome	C	4.090416E-6	2.99874E-8	20	96	728	17941	over	DCO|g16191.t1, DCO|g15793.t1, DCO|g17037.t1, DCO|g13591.t1, DCO|g25082.t1, DCO|g3589.t1, DCO|g12683.t1, DCO|g13836.t1, DCO|g21450.t1, DCO|g13622.t1, DCO|g30311.t1, DCO|g4506.t1, DCO|g19303.t1, DCO|g9620.t1, DCO|g30820.t1, DCO|g5099.t1, DCO|g9210.t1, DCO|g24779.t1, DCO|g28430.t1, DCO|g26396.t1	DCO|g7899.t1, DCO|g17469.t1, DCO|g9239.t1, DCO|g22586.t1, DCO|g6651.t1, DCO|g12682.t1, DCO|g23161.t1, DCO|g19300.t1, DCO|g25133.t1, DCO|g30479.t1, DCO|g399.t1, DCO|g28431.t1, DCO|g13623.t1, DCO|g10888.t1, DCO|g30309.t1, DCO|g19298.t1, DCO|g7900.t1, DCO|g9558.t1, DCO|g1408.t1, DCO|g9207.t1, DCO|g24777.t1, DCO|g7898.t1, DCO|g2064.t1, DCO|g9238.t1, DCO|g10890.t1, DCO|g6650.t1, DCO|g12681.t1, DCO|g29…
GO:0010171	body morphogenesis	P	1.469978E-5	1.198747E-7	82	1056	666	16981	over	DCO|g17491.t1, DCO|g3733.t1, DCO|g20707.t1, DCO|g18883.t1, DCO|g15131.t1, DCO|g16191.t1, DCO|g15793.t1, DCO|g17037.t1, DCO|g17550.t1, DCO|g24188.t1, DCO|g8957.t1, DCO|g13591.t1, DCO|g25082.t1, DCO|g3589.t1, DCO|g18803.t1, DCO|g14088.t1, DCO|g12683.t1, DCO|g13836.t1, DCO|g11965.t1, DCO|g26346.t1, DCO|g3339.t1, DCO|g4085.t1, DCO|g22942.t1, DCO|g3771.t1, DCO|g367.t1, DCO|g21450.t1, DCO|g16450.t1, DC…	DCO|g8047.t1, DCO|g1950.t1, DCO|g4445.t1, DCO|g27857.t1, DCO|g4240.t1, DCO|g3184.t1, DCO|g26545.t1, DCO|g3365.t1, DCO|g14974.t1, DCO|g28200.t1, DCO|g21379.t1, DCO|g99.t1, DCO|g23581.t1, DCO|g14466.t1, DCO|g12787.t1, DCO|g23916.t1, DCO|g2697.t1, DCO|g10826.t1, DCO|g1359.t1, DCO|g3908.t1, DCO|g9678.t1, DCO|g18940.t1, DCO|g3014.t1, DCO|g25610.t1, DCO|g19551.t1, DCO|g7987.t1, DCO|g4049.t1, DCO|g7512.…
GO:0040010	positive regulation of growth rate	P	2.301754E-5	1.917621E-7	142	2214	606	15823	over	DCO|g23273.t1, DCO|g17491.t1, DCO|g16342.t1, DCO|g13252.t1, DCO|g4857.t1, DCO|g16191.t1, DCO|g26414.t1, DCO|g15793.t1, DCO|g4083.t1, DCO|g14343.t1, DCO|g2940.t1, DCO|g17037.t1, DCO|g17550.t1, DCO|g22107.t1, DCO|g2928.t1, DCO|g28513.t1, DCO|g4718.t1, DCO|g9528.t1, DCO|g13591.t1, DCO|g21506.t1, DCO|g23292.t1, DCO|g16943.t1, DCO|g21477.t1, DCO|g1745.t1, DCO|g6555.t1, DCO|g27390.t1, DCO|g25082.t1, DC…	DCO|g25715.t1, DCO|g26557.t1, DCO|g21231.t1, DCO|g6317.t1, DCO|g22929.t1, DCO|g4240.t1, DCO|g3184.t1, DCO|g5056.t1, DCO|g25703.t1, DCO|g14793.t1, DCO|g25489.t1, DCO|g21887.t1, DCO|g2754.t1, DCO|g8498.t1, DCO|g10960.t1, DCO|g21605.t1, DCO|g14297.t1, DCO|g6768.t1, DCO|g3365.t1, DCO|g7400.t1, DCO|g26726.t1, DCO|g7109.t1, DCO|g11520.t1, DCO|g14015.t1, DCO|g2053.t1, DCO|g4807.t1, DCO|g26521.t1, DCO|g1…
GO:0007596	blood coagulation	P	2.399736E-5	2.055787E-7	16	69	732	17968	over	DCO|g15793.t1, DCO|g17037.t1, DCO|g25815.t1, DCO|g3589.t1, DCO|g12683.t1, DCO|g10760.t1, DCO|g18495.t1, DCO|g21450.t1, DCO|g4506.t1, DCO|g9620.t1, DCO|g30820.t1, DCO|g5099.t1, DCO|g23357.t1, DCO|g8866.t1, DCO|g15722.t1, DCO|g26396.t1	DCO|g10972.t1, DCO|g27156.t1, DCO|g75.t1, DCO|g12582.t1, DCO|g8550.t1, DCO|g19675.t1, DCO|g8154.t1, DCO|g28431.t1, DCO|g11448.t1, DCO|g11932.t1, DCO|g19951.t1, DCO|g25421.t1, DCO|g43.t1, DCO|g23758.t1, DCO|g12831.t1, DCO|g3340.t1, DCO|g12581.t1, DCO|g751.t1, DCO|g14372.t1, DCO|g5098.t1, DCO|g19674.t1, DCO|g20374.t1, DCO|g18936.t1, DCO|g4300.t1, DCO|g8365.t1, DCO|g9614.t1, DCO|g970.t1, DCO|g8915.t…
GO:0007140	male meiosis	P	3.058291E-5	2.745912E-7	10	22	738	18015	over	DCO|g15793.t1, DCO|g17037.t1, DCO|g3589.t1, DCO|g12683.t1, DCO|g21450.t1, DCO|g4506.t1, DCO|g9620.t1, DCO|g5099.t1, DCO|g22127.t1, DCO|g26396.t1	DCO|g17095.t1, DCO|g16157.t1, DCO|g6913.t1, DCO|g4090.t1, DCO|g23778.t1, DCO|g27387.t1, DCO|g9002.t1, DCO|g4783.t1, DCO|g24118.t1, DCO|g21053.t1, DCO|g9001.t1, DCO|g22946.t1, DCO|g12703.t1, DCO|g29157.t1, DCO|g21407.t1, DCO|g9332.t1, DCO|g7538.t1, DCO|g19519.t1, DCO|g4480.t1, DCO|g9598.t1, DCO|g13917.t1, DCO|g16284.t1
GO:0005700	polytene chromosome	C	5.604115E-5	5.192014E-7	10	24	738	18013	over	DCO|g15793.t1, DCO|g17037.t1, DCO|g3589.t1, DCO|g12683.t1, DCO|g21450.t1, DCO|g4506.t1, DCO|g9620.t1, DCO|g11899.t1, DCO|g5099.t1, DCO|g26396.t1	DCO|g9373.t1, DCO|g22917.t1, DCO|g24310.t1, DCO|g3284.t1, DCO|g6675.t1, DCO|g9334.t1, DCO|g10175.t1, DCO|g18944.t1, DCO|g23241.t1, DCO|g13815.t1, DCO|g10135.t1, DCO|g9168.t1, DCO|g24806.t1, DCO|g19592.t1, DCO|g7541.t1, DCO|g21407.t1, DCO|g27859.t1, DCO|g24682.t1, DCO|g13888.t1, DCO|g9429.t1, DCO|g13317.t1, DCO|g27858.t1, DCO|g596.t1, DCO|g22648.t1
GO:0000281	mitotic cytokinesis	P	1.186068E-4	1.17239E-6	9	20	739	18017	over	DCO|g9219.t1, DCO|g19201.t1, DCO|g18495.t1, DCO|g5148.t1, DCO|g18497.t1, DCO|g18499.t1, DCO|g5147.t1, DCO|g11426.t1, DCO|g5149.t1	DCO|g15634.t1, DCO|g13666.t1, DCO|g23915.t1, DCO|g8134.t1, DCO|g13072.t1, DCO|g18498.t1, DCO|g1522.t1, DCO|g455.t1, DCO|g21673.t1, DCO|g8138.t1, DCO|g10304.t1, DCO|g2895.t1, DCO|g19708.t1, DCO|g21726.t1, DCO|g9279.t1, DCO|g12745.t1, DCO|g13600.t1, DCO|g24158.t1, DCO|g14809.t1, DCO|g8398.t1
GO:0046982	protein heterodimerization activity	F	1.76463E-4	1.787887E-6	24	178	724	17859	over	DCO|g7248.t1, DCO|g16191.t1, DCO|g15793.t1, DCO|g17037.t1, DCO|g13591.t1, DCO|g25082.t1, DCO|g3589.t1, DCO|g12683.t1, DCO|g13836.t1, DCO|g21450.t1, DCO|g13622.t1, DCO|g30311.t1, DCO|g4506.t1, DCO|g19303.t1, DCO|g9620.t1, DCO|g30820.t1, DCO|g7149.t1, DCO|g20649.t1, DCO|g5099.t1, DCO|g26055.t1, DCO|g9210.t1, DCO|g24779.t1, DCO|g28430.t1, DCO|g26396.t1	DCO|g7899.t1, DCO|g27156.t1, DCO|g9239.t1, DCO|g24019.t1, DCO|g18818.t1, DCO|g22586.t1, DCO|g6651.t1, DCO|g12682.t1, DCO|g8235.t1, DCO|g344.t1, DCO|g9041.t1, DCO|g13559.t1, DCO|g19300.t1, DCO|g23454.t1, DCO|g22504.t1, DCO|g30479.t1, DCO|g28431.t1, DCO|g13623.t1, DCO|g16388.t1, DCO|g10888.t1, DCO|g25491.t1, DCO|g3088.t1, DCO|g30309.t1, DCO|g19298.t1, DCO|g7900.t1, DCO|g9558.t1, DCO|g1408.t1, DCO|g…
GO:0019773	proteasome core complex, alpha-subunit complex	C	2.022765E-4	2.116072E-6	7	10	741	18027	over	DCO|g3351.t1, DCO|g17167.t1, DCO|g415.t1, DCO|g26529.t1, DCO|g10769.t1, DCO|g15712.t1, DCO|g1972.t1	DCO|g12712.t1, DCO|g9589.t1, DCO|g25521.t1, DCO|g11203.t1, DCO|g16131.t1, DCO|g28160.t1, DCO|g13449.t1, DCO|g3350.t1, DCO|g11202.t1, DCO|g23743.t1
GO:0034098	Cdc48p-Npl4p-Ufd1p AAA ATPase complex	C	2.585519E-4	2.939058E-6	6	6	742	18031	over	DCO|g23273.t1, DCO|g26414.t1, DCO|g7323.t1, DCO|g4176.t1, DCO|g29400.t1, DCO|g26172.t1	DCO|g14315.t1, DCO|g12912.t1, DCO|g28193.t1, DCO|g4687.t1, DCO|g11021.t1, DCO|g29401.t1
GO:0071712	ER-associated misfolded protein catabolic process	P	2.585519E-4	2.939058E-6	6	6	742	18031	over	DCO|g23273.t1, DCO|g26414.t1, DCO|g7323.t1, DCO|g4176.t1, DCO|g29400.t1, DCO|g26172.t1	DCO|g14315.t1, DCO|g12912.t1, DCO|g28193.t1, DCO|g4687.t1, DCO|g11021.t1, DCO|g29401.t1
GO:0006521	regulation of cellular amino acid metabolic process	P	2.818963E-4	3.343746E-6	7	11	741	18026	over	DCO|g7983.t1, DCO|g17167.t1, DCO|g415.t1, DCO|g23887.t1, DCO|g26529.t1, DCO|g1972.t1, DCO|g1543.t1	DCO|g2358.t1, DCO|g19648.t1, DCO|g25521.t1, DCO|g3101.t1, DCO|g16131.t1, DCO|g24299.t1, DCO|g23840.t1, DCO|g723.t1, DCO|g28160.t1, DCO|g23743.t1, DCO|g26903.t1
GO:0031145	anaphase-promoting complex-dependent proteasomal ubiquitin-dependent protein catabolic process	P	4.073761E-4	5.134147E-6	9	25	739	18012	over	DCO|g7983.t1, DCO|g17167.t1, DCO|g8913.t1, DCO|g415.t1, DCO|g23887.t1, DCO|g26529.t1, DCO|g1972.t1, DCO|g1543.t1, DCO|g3899.t1	DCO|g4195.t1, DCO|g2358.t1, DCO|g6336.t1, DCO|g4891.t1, DCO|g5299.t1, DCO|g19648.t1, DCO|g25521.t1, DCO|g3101.t1, DCO|g3406.t1, DCO|g14853.t1, DCO|g7403.t1, DCO|g7434.t1, DCO|g16131.t1, DCO|g24299.t1, DCO|g23840.t1, DCO|g14256.t1, DCO|g723.t1, DCO|g28160.t1, DCO|g1995.t1, DCO|g4227.t1, DCO|g8363.t1, DCO|g10510.t1, DCO|g23743.t1, DCO|g26903.t1, DCO|g11945.t1
GO:0006898	receptor-mediated endocytosis	P	4.088321E-4	5.186173E-6	83	1187	665	16850	over	DCO|g4857.t1, DCO|g15131.t1, DCO|g16191.t1, DCO|g4083.t1, DCO|g14343.t1, DCO|g4805.t1, DCO|g26915.t1, DCO|g17550.t1, DCO|g2928.t1, DCO|g9219.t1, DCO|g4718.t1, DCO|g9528.t1, DCO|g13591.t1, DCO|g23292.t1, DCO|g16943.t1, DCO|g21477.t1, DCO|g1745.t1, DCO|g25082.t1, DCO|g13836.t1, DCO|g6544.t1, DCO|g10055.t1, DCO|g3339.t1, DCO|g11016.t1, DCO|g18495.t1, DCO|g22942.t1, DCO|g3771.t1, DCO|g16450.t1, DCO|g…	DCO|g3184.t1, DCO|g8917.t1, DCO|g21887.t1, DCO|g7605.t1, DCO|g21605.t1, DCO|g14297.t1, DCO|g6768.t1, DCO|g17760.t1, DCO|g8700.t1, DCO|g2053.t1, DCO|g15392.t1, DCO|g8409.t1, DCO|g21379.t1, DCO|g1404.t1, DCO|g14080.t1, DCO|g13855.t1, DCO|g23311.t1, DCO|g26907.t1, DCO|g23581.t1, DCO|g14466.t1, DCO|g8462.t1, DCO|g20590.t1, DCO|g2697.t1, DCO|g9711.t1, DCO|g788.t1, DCO|g23981.t1, DCO|g9215.t1, DCO|g159…
GO:0060465	pharynx development	P	5.604274E-4	7.617012E-6	17	106	731	17931	over	DCO|g16191.t1, DCO|g13591.t1, DCO|g7896.t1, DCO|g25082.t1, DCO|g13836.t1, DCO|g1411.t1, DCO|g13622.t1, DCO|g3125.t1, DCO|g30311.t1, DCO|g9561.t1, DCO|g19303.t1, DCO|g22590.t1, DCO|g9580.t1, DCO|g9210.t1, DCO|g24779.t1, DCO|g9083.t1, DCO|g28430.t1	DCO|g26545.t1, DCO|g14781.t1, DCO|g99.t1, DCO|g9678.t1, DCO|g22586.t1, DCO|g6651.t1, DCO|g24434.t1, DCO|g12682.t1, DCO|g16221.t1, DCO|g19300.t1, DCO|g26857.t1, DCO|g7498.t1, DCO|g29598.t1, DCO|g10888.t1, DCO|g30309.t1, DCO|g19298.t1, DCO|g7900.t1, DCO|g305.t1, DCO|g24777.t1, DCO|g7435.t1, DCO|g98.t1, DCO|g4194.t1, DCO|g9238.t1, DCO|g10890.t1, DCO|g23846.t1, DCO|g6650.t1, DCO|g24433.t1, DCO|g2977.…
GO:0051437	positive regulation of ubiquitin-protein ligase activity involved in mitotic cell cycle	P	8.562937E-4	1.241414E-5	8	21	740	18016	over	DCO|g7983.t1, DCO|g17167.t1, DCO|g8913.t1, DCO|g415.t1, DCO|g23887.t1, DCO|g26529.t1, DCO|g1972.t1, DCO|g1543.t1	DCO|g2358.t1, DCO|g4891.t1, DCO|g19648.t1, DCO|g3853.t1, DCO|g20186.t1, DCO|g25521.t1, DCO|g3101.t1, DCO|g3406.t1, DCO|g14853.t1, DCO|g7403.t1, DCO|g16131.t1, DCO|g24299.t1, DCO|g23840.t1, DCO|g723.t1, DCO|g28160.t1, DCO|g1995.t1, DCO|g4227.t1, DCO|g8363.t1, DCO|g10510.t1, DCO|g23743.t1, DCO|g26903.t1
GO:0007067	mitosis	P	1.047283E-3	1.552809E-5	25	219	723	17818	over	DCO|g9003.t1, DCO|g8927.t1, DCO|g9651.t1, DCO|g11534.t1, DCO|g605.t1, DCO|g21583.t1, DCO|g9477.t1, DCO|g8913.t1, DCO|g8133.t1, DCO|g4255.t1, DCO|g15198.t1, DCO|g9211.t1, DCO|g2996.t1, DCO|g21452.t1, DCO|g179.t1, DCO|g20359.t1, DCO|g13621.t1, DCO|g9326.t1, DCO|g19295.t1, DCO|g24097.t1, DCO|g3899.t1, DCO|g30212.t1, DCO|g30492.t1, DCO|g12651.t1, DCO|g13915.t1	DCO|g21899.t1, DCO|g9373.t1, DCO|g16202.t1, DCO|g4195.t1, DCO|g9723.t1, DCO|g18017.t1, DCO|g19801.t1, DCO|g18952.t1, DCO|g6913.t1, DCO|g24019.t1, DCO|g18432.t1, DCO|g12932.t1, DCO|g1085.t1, DCO|g26395.t1, DCO|g15189.t1, DCO|g2527.t1, DCO|g888.t1, DCO|g15803.t1, DCO|g8550.t1, DCO|g6336.t1, DCO|g10721.t1, DCO|g8912.t1, DCO|g7193.t1, DCO|g11925.t1, DCO|g4891.t1, DCO|g10132.t1, DCO|g15060.t1, DCO|g83…
GO:0006977	DNA damage response, signal transduction by p53 class mediator resulting in cell cycle arrest	P	1.321543E-3	2.163557E-5	7	16	741	18021	over	DCO|g7983.t1, DCO|g17167.t1, DCO|g415.t1, DCO|g23887.t1, DCO|g26529.t1, DCO|g1972.t1, DCO|g1543.t1	DCO|g15327.t1, DCO|g11205.t1, DCO|g2358.t1, DCO|g19648.t1, DCO|g25521.t1, DCO|g3101.t1, DCO|g3406.t1, DCO|g23991.t1, DCO|g16131.t1, DCO|g24299.t1, DCO|g23840.t1, DCO|g3348.t1, DCO|g723.t1, DCO|g28160.t1, DCO|g23743.t1, DCO|g26903.t1
GO:0002479	antigen processing and presentation of exogenous peptide antigen via MHC class I, TAP-dependent	P	1.321543E-3	2.163557E-5	7	16	741	18021	over	DCO|g7983.t1, DCO|g17167.t1, DCO|g415.t1, DCO|g23887.t1, DCO|g26529.t1, DCO|g1972.t1, DCO|g1543.t1	DCO|g2358.t1, DCO|g20200.t1, DCO|g19648.t1, DCO|g25521.t1, DCO|g3101.t1, DCO|g3406.t1, DCO|g22961.t1, DCO|g22541.t1, DCO|g16131.t1, DCO|g24299.t1, DCO|g23840.t1, DCO|g723.t1, DCO|g28160.t1, DCO|g3867.t1, DCO|g23743.t1, DCO|g26903.t1
GO:0051436	negative regulation of ubiquitin-protein ligase activity involved in mitotic cell cycle	P	1.321543E-3	2.163557E-5	7	16	741	18021	over	DCO|g7983.t1, DCO|g17167.t1, DCO|g415.t1, DCO|g23887.t1, DCO|g26529.t1, DCO|g1972.t1, DCO|g1543.t1	DCO|g2358.t1, DCO|g6336.t1, DCO|g5299.t1, DCO|g19648.t1, DCO|g25521.t1, DCO|g3101.t1, DCO|g3406.t1, DCO|g16131.t1, DCO|g24299.t1, DCO|g23840.t1, DCO|g14256.t1, DCO|g723.t1, DCO|g28160.t1, DCO|g23743.t1, DCO|g26903.t1, DCO|g11945.t1
GO:0043186	P granule	C	1.321543E-3	2.177172E-5	15	92	733	17945	over	DCO|g24805.t1, DCO|g17073.t1, DCO|g7896.t1, DCO|g1411.t1, DCO|g3125.t1, DCO|g9561.t1, DCO|g23795.t1, DCO|g22590.t1, DCO|g13345.t1, DCO|g9580.t1, DCO|g4983.t1, DCO|g4814.t1, DCO|g9083.t1, DCO|g18427.t1, DCO|g8204.t1	DCO|g26557.t1, DCO|g2077.t1, DCO|g7198.t1, DCO|g3365.t1, DCO|g24019.t1, DCO|g24773.t1, DCO|g3057.t1, DCO|g26857.t1, DCO|g3858.t1, DCO|g16445.t1, DCO|g25741.t1, DCO|g21812.t1, DCO|g22230.t1, DCO|g8816.t1, DCO|g16237.t1, DCO|g22058.t1, DCO|g13358.t1, DCO|g20016.t1, DCO|g14634.t1, DCO|g15188.t1, DCO|g18386.t1, DCO|g2953.t1, DCO|g21804.t1, DCO|g25664.t1, DCO|g30547.t1, DCO|g3833.t1, DCO|g22241.t1, DC…
GO:0022414	reproductive process	P	1.500252E-3	2.508658E-5	156	2727	592	15310	over	DCO|g23273.t1, DCO|g19822.t1, DCO|g3733.t1, DCO|g2869.t1, DCO|g13252.t1, DCO|g8927.t1, DCO|g26804.t1, DCO|g4857.t1, DCO|g18883.t1, DCO|g16191.t1, DCO|g4083.t1, DCO|g14343.t1, DCO|g24805.t1, DCO|g24188.t1, DCO|g9219.t1, DCO|g26450.t1, DCO|g4718.t1, DCO|g13591.t1, DCO|g21506.t1, DCO|g17073.t1, DCO|g9651.t1, DCO|g17527.t1, DCO|g27390.t1, DCO|g25082.t1, DCO|g19201.t1, DCO|g18803.t1, DCO|g14088.t1, DC…	DCO|g25715.t1, DCO|g21231.t1, DCO|g1950.t1, DCO|g6317.t1, DCO|g16202.t1, DCO|g17095.t1, DCO|g15146.t1, DCO|g3184.t1, DCO|g2077.t1, DCO|g25703.t1, DCO|g26545.t1, DCO|g8035.t1, DCO|g21887.t1, DCO|g168.t1, DCO|g22035.t1, DCO|g7198.t1, DCO|g7605.t1, DCO|g14511.t1, DCO|g13404.t1, DCO|g24661.t1, DCO|g14781.t1, DCO|g13674.t1, DCO|g3365.t1, DCO|g23130.t1, DCO|g14974.t1, DCO|g17469.t1, DCO|g11918.t1, DCO|…
GO:0005861	troponin complex	C	1.917461E-3	3.31686E-5	6	11	742	18026	over	DCO|g18803.t1, DCO|g6544.t1, DCO|g20130.t1, DCO|g12025.t1, DCO|g3092.t1, DCO|g10920.t1	DCO|g19956.t1, DCO|g11234.t1, DCO|g12834.t1, DCO|g11453.t1, DCO|g11384.t1, DCO|g2799.t1, DCO|g9043.t1, DCO|g14055.t1, DCO|g17630.t1, DCO|g18802.t1, DCO|g10919.t1
GO:0043968	histone H2A acetylation	P	1.970699E-3	3.508719E-5	4	2	744	18035	over	DCO|g9651.t1, DCO|g21583.t1, DCO|g15198.t1, DCO|g12651.t1	DCO|g10556.t1, DCO|g16901.t1
GO:0000295	adenine nucleotide transmembrane transporter activity	F	1.970699E-3	3.508719E-5	4	2	744	18035	over	DCO|g24068.t1, DCO|g5107.t1, DCO|g18011.t1, DCO|g20101.t1	DCO|g10198.t1, DCO|g9398.t1
GO:0005504	fatty acid binding	F	2.080267E-3	3.73557E-5	5	6	743	18031	over	DCO|g26346.t1, DCO|g367.t1, DCO|g24612.t1, DCO|g19631.t1, DCO|g978.t1	DCO|g8345.t1, DCO|g5961.t1, DCO|g13455.t1, DCO|g16126.t1, DCO|g8894.t1, DCO|g6124.t1
GO:0006200	ATP catabolic process	P	3.138658E-3	6.179071E-5	25	240	723	17797	over	DCO|g23273.t1, DCO|g7248.t1, DCO|g15131.t1, DCO|g26414.t1, DCO|g9219.t1, DCO|g1078.t1, DCO|g18495.t1, DCO|g3771.t1, DCO|g10412.t1, DCO|g20606.t1, DCO|g5148.t1, DCO|g23887.t1, DCO|g18497.t1, DCO|g22484.t1, DCO|g7323.t1, DCO|g8444.t1, DCO|g4176.t1, DCO|g29400.t1, DCO|g18499.t1, DCO|g1543.t1, DCO|g15661.t1, DCO|g26172.t1, DCO|g5147.t1, DCO|g11426.t1, DCO|g5149.t1	DCO|g8023.t1, DCO|g17760.t1, DCO|g25961.t1, DCO|g18094.t1, DCO|g19801.t1, DCO|g5406.t1, DCO|g12300.t1, DCO|g5664.t1, DCO|g21274.t1, DCO|g437.t1, DCO|g11394.t1, DCO|g27232.t1, DCO|g1916.t1, DCO|g1085.t1, DCO|g26306.t1, DCO|g5752.t1, DCO|g2966.t1, DCO|g10902.t1, DCO|g24389.t1, DCO|g175.t1, DCO|g16672.t1, DCO|g16865.t1, DCO|g27549.t1, DCO|g27537.t1, DCO|g29409.t1, DCO|g18012.t1, DCO|g18282.t1, DCO|g…
GO:0019841	retinol binding	F	3.168097E-3	6.28922E-5	3	0	745	18037	over	DCO|g26346.t1, DCO|g367.t1, DCO|g19631.t1
GO:0005730	nucleolus	C	3.182879E-3	6.39722E-5	33	366	715	17671	over	DCO|g7248.t1, DCO|g16191.t1, DCO|g13591.t1, DCO|g25082.t1, DCO|g13836.t1, DCO|g4120.t1, DCO|g21583.t1, DCO|g16374.t1, DCO|g13622.t1, DCO|g117.t1, DCO|g30311.t1, DCO|g15198.t1, DCO|g10412.t1, DCO|g7771.t1, DCO|g23887.t1, DCO|g7509.t1, DCO|g19303.t1, DCO|g24252.t1, DCO|g1738.t1, DCO|g20649.t1, DCO|g21110.t1, DCO|g4043.t1, DCO|g1543.t1, DCO|g179.t1, DCO|g15661.t1, DCO|g22388.t1, DCO|g9210.t1, DCO|g2…	DCO|g9103.t1, DCO|g8023.t1, DCO|g25961.t1, DCO|g24854.t1, DCO|g19632.t1, DCO|g9058.t1, DCO|g7109.t1, DCO|g21379.t1, DCO|g16157.t1, DCO|g5213.t1, DCO|g10826.t1, DCO|g1359.t1, DCO|g20017.t1, DCO|g20771.t1, DCO|g7524.t1, DCO|g23254.t1, DCO|g20263.t1, DCO|g22812.t1, DCO|g17557.t1, DCO|g24253.t1, DCO|g12694.t1, DCO|g20399.t1, DCO|g26306.t1, DCO|g6336.t1, DCO|g2785.t1, DCO|g22743.t1, DCO|g11551.t1, DCO…
GO:0002020	protease binding	F	3.804302E-3	7.92824E-5	4	3	744	18034	over	DCO|g14437.t1, DCO|g854.t1, DCO|g28224.t1, DCO|g22127.t1	DCO|g3406.t1, DCO|g1471.t1, DCO|g7820.t1
GO:0010992	ubiquitin homeostasis	P	3.804302E-3	7.92824E-5	4	3	744	18034	over	DCO|g14437.t1, DCO|g854.t1, DCO|g28224.t1, DCO|g22127.t1	DCO|g1480.t1, DCO|g24043.t1, DCO|g5126.t1
GO:0000819	sister chromatid segregation	P	4.161543E-3	8.707018E-5	10	48	738	17989	over	DCO|g9003.t1, DCO|g7248.t1, DCO|g605.t1, DCO|g8913.t1, DCO|g4255.t1, DCO|g10412.t1, DCO|g2996.t1, DCO|g20649.t1, DCO|g19295.t1, DCO|g30492.t1	DCO|g6336.t1, DCO|g10721.t1, DCO|g10132.t1, DCO|g15434.t1, DCO|g9322.t1, DCO|g21066.t1, DCO|g27849.t1, DCO|g17468.t1, DCO|g10124.t1, DCO|g20648.t1, DCO|g10720.t1, DCO|g23160.t1, DCO|g7373.t1, DCO|g23510.t1, DCO|g15788.t1, DCO|g21959.t1, DCO|g23214.t1, DCO|g21065.t1, DCO|g7403.t1, DCO|g23257.t1, DCO|g15906.t1, DCO|g10030.t1, DCO|g13807.t1, DCO|g9332.t1, DCO|g14256.t1, DCO|g21958.t1, DCO|g11873.t1,…
GO:0004298	threonine-type endopeptidase activity	F	4.164269E-3	8.781325E-5	7	21	741	18016	over	DCO|g3351.t1, DCO|g17167.t1, DCO|g415.t1, DCO|g26529.t1, DCO|g10769.t1, DCO|g15712.t1, DCO|g1972.t1	DCO|g4056.t1, DCO|g12712.t1, DCO|g9589.t1, DCO|g25521.t1, DCO|g7781.t1, DCO|g25733.t1, DCO|g25952.t1, DCO|g8191.t1, DCO|g11203.t1, DCO|g16131.t1, DCO|g22049.t1, DCO|g28160.t1, DCO|g25543.t1, DCO|g13449.t1, DCO|g16493.t1, DCO|g3350.t1, DCO|g11202.t1, DCO|g16197.t1, DCO|g23743.t1, DCO|g19117.t1, DCO|g28632.t1
GO:0045132	meiotic chromosome segregation	P	5.365045E-3	1.140183E-4	18	148	730	17889	over	DCO|g7248.t1, DCO|g18883.t1, DCO|g24456.t1, DCO|g16943.t1, DCO|g605.t1, DCO|g8913.t1, DCO|g10412.t1, DCO|g7771.t1, DCO|g13629.t1, DCO|g10594.t1, DCO|g13345.t1, DCO|g20649.t1, DCO|g4951.t1, DCO|g4316.t1, DCO|g4043.t1, DCO|g1340.t1, DCO|g19716.t1, DCO|g1361.t1	DCO|g21899.t1, DCO|g6317.t1, DCO|g6801.t1, DCO|g23593.t1, DCO|g18952.t1, DCO|g20287.t1, DCO|g20468.t1, DCO|g12920.t1, DCO|g27187.t1, DCO|g25992.t1, DCO|g23161.t1, DCO|g13693.t1, DCO|g8912.t1, DCO|g7193.t1, DCO|g11913.t1, DCO|g22481.t1, DCO|g5199.t1, DCO|g26664.t1, DCO|g10132.t1, DCO|g15060.t1, DCO|g3689.t1, DCO|g26845.t1, DCO|g15434.t1, DCO|g7970.t1, DCO|g16941.t1, DCO|g8085.t1, DCO|g9322.t1, DCO…
GO:0007399	nervous system development	P	5.707982E-3	1.217765E-4	73	1109	675	16928	over	DCO|g23273.t1, DCO|g7248.t1, DCO|g9050.t1, DCO|g26804.t1, DCO|g15793.t1, DCO|g4083.t1, DCO|g17037.t1, DCO|g831.t1, DCO|g24188.t1, DCO|g9219.t1, DCO|g21506.t1, DCO|g19299.t1, DCO|g9651.t1, DCO|g1048.t1, DCO|g3589.t1, DCO|g18803.t1, DCO|g14088.t1, DCO|g12683.t1, DCO|g6544.t1, DCO|g3339.t1, DCO|g18495.t1, DCO|g14415.t1, DCO|g21450.t1, DCO|g24068.t1, DCO|g21200.t1, DCO|g24639.t1, DCO|g25550.t1, DCO|g…	DCO|g18356.t1, DCO|g10218.t1, DCO|g15146.t1, DCO|g27168.t1, DCO|g26545.t1, DCO|g8035.t1, DCO|g168.t1, DCO|g22917.t1, DCO|g26340.t1, DCO|g21682.t1, DCO|g24177.t1, DCO|g28212.t1, DCO|g14511.t1, DCO|g8486.t1, DCO|g1211.t1, DCO|g99.t1, DCO|g9735.t1, DCO|g4195.t1, DCO|g27821.t1, DCO|g1623.t1, DCO|g13650.t1, DCO|g5290.t1, DCO|g18017.t1, DCO|g325.t1, DCO|g12787.t1, DCO|g19317.t1, DCO|g19801.t1, DCO|g239…
GO:0035267	NuA4 histone acetyltransferase complex	C	5.795774E-3	1.250818E-4	8	31	740	18006	over	DCO|g9651.t1, DCO|g21583.t1, DCO|g18495.t1, DCO|g15198.t1, DCO|g17083.t1, DCO|g3322.t1, DCO|g12651.t1, DCO|g9532.t1	DCO|g22586.t1, DCO|g3746.t1, DCO|g19300.t1, DCO|g19298.t1, DCO|g7900.t1, DCO|g9207.t1, DCO|g10556.t1, DCO|g6650.t1, DCO|g12681.t1, DCO|g2977.t1, DCO|g21408.t1, DCO|g30308.t1, DCO|g1407.t1, DCO|g14626.t1, DCO|g24776.t1, DCO|g9621.t1, DCO|g16901.t1, DCO|g8021.t1, DCO|g30480.t1, DCO|g17035.t1, DCO|g13588.t1, DCO|g15729.t1, DCO|g26397.t1, DCO|g9079.t1, DCO|g30607.t1, DCO|g25078.t1, DCO|g13837.t1, DCO…
GO:0031011	Ino80 complex	C	6.685468E-3	1.464855E-4	5	9	743	18028	over	DCO|g9219.t1, DCO|g9651.t1, DCO|g21583.t1, DCO|g15198.t1, DCO|g12651.t1	DCO|g19632.t1, DCO|g8134.t1, DCO|g26347.t1, DCO|g3255.t1, DCO|g227.t1, DCO|g21726.t1, DCO|g365.t1, DCO|g17815.t1, DCO|g13600.t1
GO:0007630	jump response	P	6.982076E-3	1.535597E-4	4	4	744	18033	over	DCO|g21200.t1, DCO|g12885.t1, DCO|g25192.t1, DCO|g3964.t1	DCO|g25236.t1, DCO|g14332.t1, DCO|g4708.t1, DCO|g27533.t1
GO:0009794	regulation of mitotic cell cycle, embryonic	P	1.197655E-2	2.841224E-4	6	18	742	18019	over	DCO|g8927.t1, DCO|g9211.t1, DCO|g21452.t1, DCO|g13621.t1, DCO|g16240.t1, DCO|g16532.t1	DCO|g26395.t1, DCO|g21316.t1, DCO|g11193.t1, DCO|g9622.t1, DCO|g13592.t1, DCO|g26382.t1, DCO|g9237.t1, DCO|g12680.t1, DCO|g7584.t1, DCO|g8376.t1, DCO|g17039.t1, DCO|g15412.t1, DCO|g27422.t1, DCO|g16893.t1, DCO|g14932.t1, DCO|g27421.t1, DCO|g21405.t1, DCO|g3358.t1
GO:0000793	condensed chromosome	C	1.479152E-2	3.569947E-4	14	108	734	17929	over	DCO|g9003.t1, DCO|g7248.t1, DCO|g605.t1, DCO|g8913.t1, DCO|g4255.t1, DCO|g10412.t1, DCO|g2996.t1, DCO|g13629.t1, DCO|g20649.t1, DCO|g9326.t1, DCO|g19295.t1, DCO|g3899.t1, DCO|g30492.t1, DCO|g13915.t1	DCO|g26557.t1, DCO|g14330.t1, DCO|g3365.t1, DCO|g1623.t1, DCO|g8462.t1, DCO|g20590.t1, DCO|g15189.t1, DCO|g13693.t1, DCO|g8912.t1, DCO|g7193.t1, DCO|g9053.t1, DCO|g10132.t1, DCO|g13208.t1, DCO|g25741.t1, DCO|g2038.t1, DCO|g9322.t1, DCO|g9310.t1, DCO|g11944.t1, DCO|g21066.t1, DCO|g27849.t1, DCO|g30462.t1, DCO|g3977.t1, DCO|g9002.t1, DCO|g4706.t1, DCO|g21447.t1, DCO|g20016.t1, DCO|g24989.t1, DCO|g1…
GO:0045214	sarcomere organization	P	1.569912E-2	3.827791E-4	10	59	738	17978	over	DCO|g18803.t1, DCO|g6544.t1, DCO|g18495.t1, DCO|g20130.t1, DCO|g1598.t1, DCO|g11899.t1, DCO|g12025.t1, DCO|g3322.t1, DCO|g9532.t1, DCO|g10920.t1	DCO|g23916.t1, DCO|g1335.t1, DCO|g19551.t1, DCO|g14127.t1, DCO|g4318.t1, DCO|g19956.t1, DCO|g2522.t1, DCO|g20370.t1, DCO|g21066.t1, DCO|g11174.t1, DCO|g8342.t1, DCO|g22998.t1, DCO|g16383.t1, DCO|g3006.t1, DCO|g4320.t1, DCO|g17795.t1, DCO|g1815.t1, DCO|g10825.t1, DCO|g1334.t1, DCO|g14126.t1, DCO|g20374.t1, DCO|g25821.t1, DCO|g14810.t1, DCO|g4324.t1, DCO|g21065.t1, DCO|g204.t1, DCO|g12959.t1, DCO|g…
GO:0008340	determination of adult lifespan	P	1.836116E-2	4.55248E-4	82	1343	666	16694	over	DCO|g9172.t1, DCO|g4857.t1, DCO|g15131.t1, DCO|g15793.t1, DCO|g14343.t1, DCO|g2940.t1, DCO|g17037.t1, DCO|g126.t1, DCO|g9662.t1, DCO|g4718.t1, DCO|g9528.t1, DCO|g23292.t1, DCO|g7733.t1, DCO|g3589.t1, DCO|g12683.t1, DCO|g1926.t1, DCO|g15993.t1, DCO|g10830.t1, DCO|g20366.t1, DCO|g22942.t1, DCO|g3771.t1, DCO|g21450.t1, DCO|g8913.t1, DCO|g20501.t1, DCO|g21200.t1, DCO|g24016.t1, DCO|g3317.t1, DCO|g195…	DCO|g18356.t1, DCO|g26557.t1, DCO|g6317.t1, DCO|g17707.t1, DCO|g2766.t1, DCO|g10972.t1, DCO|g2754.t1, DCO|g10206.t1, DCO|g14027.t1, DCO|g3172.t1, DCO|g10960.t1, DCO|g14974.t1, DCO|g11036.t1, DCO|g7109.t1, DCO|g14015.t1, DCO|g15392.t1, DCO|g4807.t1, DCO|g15315.t1, DCO|g24358.t1, DCO|g13855.t1, DCO|g2923.t1, DCO|g26907.t1, DCO|g6744.t1, DCO|g26702.t1, DCO|g15985.t1, DCO|g2697.t1, DCO|g13831.t1, DCO…
GO:0019901	protein kinase binding	F	1.839715E-2	4.576557E-4	17	153	731	17884	over	DCO|g9172.t1, DCO|g7248.t1, DCO|g1895.t1, DCO|g8927.t1, DCO|g17073.t1, DCO|g18495.t1, DCO|g17354.t1, DCO|g8913.t1, DCO|g25550.t1, DCO|g9211.t1, DCO|g21452.t1, DCO|g20649.t1, DCO|g23715.t1, DCO|g20359.t1, DCO|g13621.t1, DCO|g3899.t1, DCO|g8204.t1	DCO|g19575.t1, DCO|g24978.t1, DCO|g8824.t1, DCO|g11644.t1, DCO|g26395.t1, DCO|g24615.t1, DCO|g11925.t1, DCO|g18713.t1, DCO|g23297.t1, DCO|g13559.t1, DCO|g11167.t1, DCO|g15241.t1, DCO|g11932.t1, DCO|g28179.t1, DCO|g1842.t1, DCO|g22809.t1, DCO|g4957.t1, DCO|g11174.t1, DCO|g24846.t1, DCO|g11987.t1, DCO|g14277.t1, DCO|g599.t1, DCO|g16137.t1, DCO|g17401.t1, DCO|g5136.t1, DCO|g14377.t1, DCO|g9622.t1, D…
GO:0019915	lipid storage	P	1.882664E-2	4.698907E-4	44	608	704	17429	over	DCO|g17491.t1, DCO|g4857.t1, DCO|g16191.t1, DCO|g2940.t1, DCO|g13591.t1, DCO|g25082.t1, DCO|g9005.t1, DCO|g13836.t1, DCO|g23019.t1, DCO|g10504.t1, DCO|g7310.t1, DCO|g13622.t1, DCO|g18822.t1, DCO|g24016.t1, DCO|g30311.t1, DCO|g19303.t1, DCO|g24612.t1, DCO|g22199.t1, DCO|g434.t1, DCO|g20742.t1, DCO|g15305.t1, DCO|g19182.t1, DCO|g11899.t1, DCO|g19089.t1, DCO|g28222.t1, DCO|g22125.t1, DCO|g21378.t1, …	DCO|g18356.t1, DCO|g10025.t1, DCO|g15339.t1, DCO|g8228.t1, DCO|g10960.t1, DCO|g12832.t1, DCO|g14974.t1, DCO|g11036.t1, DCO|g14015.t1, DCO|g24165.t1, DCO|g15303.t1, DCO|g24346.t1, DCO|g2697.t1, DCO|g20005.t1, DCO|g18456.t1, DCO|g4738.t1, DCO|g13516.t1, DCO|g4049.t1, DCO|g7028.t1, DCO|g21987.t1, DCO|g10371.t1, DCO|g12920.t1, DCO|g24458.t1, DCO|g6651.t1, DCO|g19031.t1, DCO|g24446.t1, DCO|g20818.t1, …
GO:0005615	extracellular space	C	1.920072E-2	4.83972E-4	10	61	738	17976	over	DCO|g17246.t1, DCO|g2118.t1, DCO|g6812.t1, DCO|g13289.t1, DCO|g19068.t1, DCO|g20547.t1, DCO|g6237.t1, DCO|g20546.t1, DCO|g17263.t1, DCO|g6792.t1	DCO|g7617.t1, DCO|g11012.t1, DCO|g19768.t1, DCO|g19067.t1, DCO|g21975.t1, DCO|g21829.t1, DCO|g14916.t1, DCO|g7600.t1, DCO|g22900.t1, DCO|g19336.t1, DCO|g16514.t1, DCO|g16218.t1, DCO|g18956.t1, DCO|g11467.t1, DCO|g24584.t1, DCO|g7097.t1, DCO|g20548.t1, DCO|g1480.t1, DCO|g19767.t1, DCO|g19416.t1, DCO|g4224.t1, DCO|g4212.t1, DCO|g9502.t1, DCO|g29358.t1, DCO|g25299.t1, DCO|g11466.t1, DCO|g22734.t1, D…
GO:0030968	endoplasmic reticulum unfolded protein response	P	1.920072E-2	4.83972E-4	10	61	738	17976	over	DCO|g23273.t1, DCO|g26414.t1, DCO|g2441.t1, DCO|g17571.t1, DCO|g7323.t1, DCO|g4176.t1, DCO|g29400.t1, DCO|g2277.t1, DCO|g26172.t1, DCO|g6431.t1	DCO|g7109.t1, DCO|g5213.t1, DCO|g19505.t1, DCO|g9492.t1, DCO|g11570.t1, DCO|g15765.t1, DCO|g1830.t1, DCO|g11548.t1, DCO|g21416.t1, DCO|g8285.t1, DCO|g10105.t1, DCO|g12912.t1, DCO|g2672.t1, DCO|g10732.t1, DCO|g9491.t1, DCO|g17305.t1, DCO|g13057.t1, DCO|g13992.t1, DCO|g11547.t1, DCO|g17570.t1, DCO|g13472.t1, DCO|g7615.t1, DCO|g22789.t1, DCO|g11315.t1, DCO|g10731.t1, DCO|g16109.t1, DCO|g14652.t1, DC…
GO:0042147	retrograde transport, endosome to Golgi	P	2.202829E-2	5.643163E-4	6	21	742	18016	over	DCO|g15131.t1, DCO|g3771.t1, DCO|g2814.t1, DCO|g20606.t1, DCO|g8444.t1, DCO|g12816.t1	DCO|g525.t1, DCO|g1366.t1, DCO|g17802.t1, DCO|g14134.t1, DCO|g8809.t1, DCO|g2126.t1, DCO|g14739.t1, DCO|g25891.t1, DCO|g26720.t1, DCO|g13880.t1, DCO|g4300.t1, DCO|g26717.t1, DCO|g9972.t1, DCO|g7966.t1, DCO|g25067.t1, DCO|g9776.t1, DCO|g8283.t1, DCO|g2467.t1, DCO|g14548.t1, DCO|g1367.t1, DCO|g8799.t1
GO:0050998	nitric-oxide synthase binding	F	2.289183E-2	5.920951E-4	3	2	745	18035	over	DCO|g18495.t1, DCO|g3322.t1, DCO|g9532.t1	DCO|g12996.t1, DCO|g3904.t1
GO:0030957	Tat protein binding	F	2.289183E-2	5.920951E-4	3	2	745	18035	over	DCO|g18495.t1, DCO|g3322.t1, DCO|g9532.t1	DCO|g17494.t1, DCO|g23190.t1
GO:0005862	muscle thin filament tropomyosin	C	2.510796E-2	6.576878E-4	4	7	744	18030	over	DCO|g18803.t1, DCO|g20130.t1, DCO|g12025.t1, DCO|g10920.t1	DCO|g19956.t1, DCO|g12834.t1, DCO|g11453.t1, DCO|g2799.t1, DCO|g17630.t1, DCO|g18802.t1, DCO|g10919.t1
GO:0009593	detection of chemical stimulus	P	2.510796E-2	6.576878E-4	4	7	744	18030	over	DCO|g10760.t1, DCO|g12885.t1, DCO|g25192.t1, DCO|g15722.t1	DCO|g13523.t1, DCO|g12924.t1, DCO|g13521.t1, DCO|g12996.t1, DCO|g3674.t1, DCO|g12926.t1, DCO|g3904.t1
GO:0030172	troponin C binding	F	2.510796E-2	6.576878E-4	4	7	744	18030	over	DCO|g18803.t1, DCO|g20130.t1, DCO|g12025.t1, DCO|g10920.t1	DCO|g19956.t1, DCO|g12834.t1, DCO|g11453.t1, DCO|g2799.t1, DCO|g17630.t1, DCO|g18802.t1, DCO|g10919.t1
GO:0006936	muscle contraction	P	2.882927E-2	7.727612E-4	18	176	730	17861	over	DCO|g24188.t1, DCO|g18803.t1, DCO|g14088.t1, DCO|g6544.t1, DCO|g10760.t1, DCO|g21200.t1, DCO|g20130.t1, DCO|g11899.t1, DCO|g14926.t1, DCO|g15899.t1, DCO|g12025.t1, DCO|g3964.t1, DCO|g7591.t1, DCO|g17263.t1, DCO|g15722.t1, DCO|g3092.t1, DCO|g10920.t1, DCO|g6792.t1	DCO|g23916.t1, DCO|g24322.t1, DCO|g3908.t1, DCO|g4738.t1, DCO|g19551.t1, DCO|g1516.t1, DCO|g13762.t1, DCO|g15622.t1, DCO|g14361.t1, DCO|g1073.t1, DCO|g22743.t1, DCO|g20182.t1, DCO|g840.t1, DCO|g27344.t1, DCO|g8609.t1, DCO|g4318.t1, DCO|g19086.t1, DCO|g19956.t1, DCO|g4733.t1, DCO|g14597.t1, DCO|g7700.t1, DCO|g7011.t1, DCO|g13466.t1, DCO|g21667.t1, DCO|g8008.t1, DCO|g6729.t1, DCO|g28179.t1, DCO|g47…
GO:0003746	translation elongation factor activity	F	3.068708E-2	8.265796E-4	9	54	739	17983	over	DCO|g9528.t1, DCO|g1926.t1, DCO|g3317.t1, DCO|g20531.t1, DCO|g17321.t1, DCO|g19084.t1, DCO|g832.t1, DCO|g14416.t1, DCO|g11537.t1	DCO|g6112.t1, DCO|g26476.t1, DCO|g21331.t1, DCO|g12424.t1, DCO|g13197.t1, DCO|g6448.t1, DCO|g27964.t1, DCO|g5356.t1, DCO|g11098.t1, DCO|g31178.t1, DCO|g2114.t1, DCO|g30724.t1, DCO|g13678.t1, DCO|g13859.t1, DCO|g5768.t1, DCO|g30259.t1, DCO|g21559.t1, DCO|g3488.t1, DCO|g29127.t1, DCO|g1927.t1, DCO|g11054.t1, DCO|g27963.t1, DCO|g26651.t1, DCO|g12497.t1, DCO|g3537.t1, DCO|g21558.t1, DCO|g9290.t1, DCO…
GO:0012501	programmed cell death	P	3.157213E-2	8.533855E-4	71	1151	677	16886	over	DCO|g23273.t1, DCO|g9172.t1, DCO|g7248.t1, DCO|g18883.t1, DCO|g15131.t1, DCO|g17550.t1, DCO|g9219.t1, DCO|g7983.t1, DCO|g25815.t1, DCO|g17073.t1, DCO|g14437.t1, DCO|g8312.t1, DCO|g3741.t1, DCO|g1926.t1, DCO|g9005.t1, DCO|g11016.t1, DCO|g17167.t1, DCO|g18495.t1, DCO|g3771.t1, DCO|g8913.t1, DCO|g426.t1, DCO|g10412.t1, DCO|g20606.t1, DCO|g5148.t1, DCO|g415.t1, DCO|g20531.t1, DCO|g23887.t1, DCO|g1849…	DCO|g8929.t1, DCO|g25985.t1, DCO|g14998.t1, DCO|g17095.t1, DCO|g10972.t1, DCO|g21887.t1, DCO|g22035.t1, DCO|g14027.t1, DCO|g7605.t1, DCO|g3172.t1, DCO|g24661.t1, DCO|g21605.t1, DCO|g13674.t1, DCO|g7400.t1, DCO|g17469.t1, DCO|g11036.t1, DCO|g11918.t1, DCO|g9058.t1, DCO|g7109.t1, DCO|g30494.t1, DCO|g15392.t1, DCO|g4807.t1, DCO|g3353.t1, DCO|g15585.t1, DCO|g13855.t1, DCO|g24346.t1, DCO|g23916.t1, DC…
GO:0015630	microtubule cytoskeleton	C	4.18911E-2	1.166326E-3	32	418	716	17619	over	DCO|g23273.t1, DCO|g9172.t1, DCO|g7248.t1, DCO|g8927.t1, DCO|g9219.t1, DCO|g14437.t1, DCO|g11534.t1, DCO|g21583.t1, DCO|g10760.t1, DCO|g9477.t1, DCO|g8913.t1, DCO|g8133.t1, DCO|g24639.t1, DCO|g15198.t1, DCO|g24634.t1, DCO|g7771.t1, DCO|g21148.t1, DCO|g957.t1, DCO|g7288.t1, DCO|g2735.t1, DCO|g4043.t1, DCO|g14536.t1, DCO|g22895.t1, DCO|g23357.t1, DCO|g10766.t1, DCO|g3899.t1, DCO|g4983.t1, DCO|g2420…	DCO|g21899.t1, DCO|g27857.t1, DCO|g2077.t1, DCO|g20356.t1, DCO|g1211.t1, DCO|g4195.t1, DCO|g9723.t1, DCO|g18017.t1, DCO|g19317.t1, DCO|g19801.t1, DCO|g25441.t1, DCO|g18952.t1, DCO|g9473.t1, DCO|g23254.t1, DCO|g24019.t1, DCO|g7512.t1, DCO|g21782.t1, DCO|g18432.t1, DCO|g2358.t1, DCO|g16257.t1, DCO|g25565.t1, DCO|g15189.t1, DCO|g9134.t1, DCO|g10938.t1, DCO|g4960.t1, DCO|g14361.t1, DCO|g17533.t1, DCO…
GO:0050829	defense response to Gram-negative bacterium	P	4.415721E-2	1.233056E-3	7	35	741	18002	over	DCO|g7733.t1, DCO|g10504.t1, DCO|g25215.t1, DCO|g23357.t1, DCO|g4004.t1, DCO|g8866.t1, DCO|g11292.t1	DCO|g7624.t1, DCO|g17168.t1, DCO|g4957.t1, DCO|g451.t1, DCO|g18820.t1, DCO|g23358.t1, DCO|g1565.t1, DCO|g17170.t1, DCO|g22778.t1, DCO|g7623.t1, DCO|g1119.t1, DCO|g19197.t1, DCO|g25449.t1, DCO|g848.t1, DCO|g13910.t1, DCO|g130.t1, DCO|g22777.t1, DCO|g2287.t1, DCO|g10559.t1, DCO|g1976.t1, DCO|g3162.t1, DCO|g17559.t1, DCO|g17442.t1, DCO|g2286.t1, DCO|g22525.t1, DCO|g18877.t1, DCO|g1975.t1, DCO|g16904…
GO:0006369	termination of RNA polymerase II transcription	P	4.704647E-2	1.336988E-3	4	9	744	18028	over	DCO|g4120.t1, DCO|g19108.t1, DCO|g16450.t1, DCO|g7509.t1	DCO|g19350.t1, DCO|g23189.t1, DCO|g16449.t1, DCO|g16448.t1, DCO|g2952.t1, DCO|g24394.t1, DCO|g17493.t1, DCO|g25315.t1, DCO|g17145.t1
GO:0015271	outward rectifier potassium channel activity	F	4.704647E-2	1.336988E-3	4	9	744	18028	over	DCO|g10044.t1, DCO|g22868.t1, DCO|g10431.t1, DCO|g2707.t1	DCO|g14597.t1, DCO|g8008.t1, DCO|g28179.t1, DCO|g10043.t1, DCO|g13973.t1, DCO|g2256.t1, DCO|g17593.t1, DCO|g15594.t1, DCO|g4589.t1
